# Supplementary material for: Noninvasive Tools to Predict Necrotizing Enterocolitis in Infants with Congenital Heart Diseases: A Narrative Review
Source: Children (Basel). 2024 Oct 31;11(11):1343. doi: 10.3390/children11111343 (PMC11592962; doi:10.3390/children11111343)
Supplement: Supplementary file 1 [file children-11-01343-s001.zip]

Archive with 1 entries (1 files):
- children-3283786-supplementary.pdf
